# Supplementary material for: Anthelmintic Potential and In Silico Studies of Ricinoleic Acid from the Seed Oil of Ricinus communis L
Source: Int J Mol Sci. 2025 Feb 14;26(4):1636. doi: 10.3390/ijms26041636 (PMC11855838; doi:10.3390/ijms26041636)
Supplement: Supplementary file 1 [file ijms-26-01636-s001.zip]

Archive with 1 entries (1 files):
- ijms-3391950-supplementary.pdf
